# Supplementary material for: Synthesis and Validation of TRIFAPYs as a Family of Transfection Agents for Therapeutic Oligonucleotides
Source: Biomolecules. 2024 Mar 25;14(4):390. doi: 10.3390/biom14040390 (PMC11048556; doi:10.3390/biom14040390)
Supplement: Supplementary file 1 [file biomolecules-14-00390-s001.zip]

Archive with 1 entries (1 files):
- biomolecules-2895273-supplementary.pdf
